# Supplementary material for: Clinical and Hemodynamic Outcomes with Enalapril Orodispersible Minitablets in Young Children with Heart Failure Due to Congenital Heart Disease
Source: J Clin Med. 2024 Aug 23;13(17):4976. doi: 10.3390/jcm13174976 (PMC11396157; doi:10.3390/jcm13174976)
Supplement: Supplementary file 1 [file jcm-13-04976-s001.zip]

Archive with 1 entries (1 files):
- jcm-3126569-supplementary.pdf
